# Supplementary material for: All-Trans Retinoic Acid Exhibits Antiviral Effect against SARS-CoV-2 by Inhibiting 3CLpro Activity
Source: Viruses. 2021 Aug 23;13(8):1669. doi: 10.3390/v13081669 (PMC8402917; doi:10.3390/v13081669)
Supplement: Supplementary file 1 [file viruses-13-01669-s001.zip]

Archive with 1 entries (1 files):
- viruses-1355758-supplementary.pdf
